# Supplementary material for: Total Neoadjuvant Approach for Borderline Resectable and Locally Advanced Pancreatic Adenocarcinoma—UK Tertiary Cancer Centre Experience
Source: Cancers (Basel). 2026 May 14;18(10):1597. doi: 10.3390/cancers18101597 (PMC13205041; doi:10.3390/cancers18101597)
Supplement: Supplementary file 1 [file cancers-18-01597-s001.zip]

Archive with 1 entries (1 files):
- cancers-4259174-supplementary.pdf
